# Supplementary material for: The Annual costs of treating genital warts in the Public Healthcare Sector in Peru
Source: BMC Health Serv Res. 2021 Oct 14;21:1092. doi: 10.1186/s12913-021-07120-w (PMC8518193; doi:10.1186/s12913-021-07120-w)
Supplement: Supplementary file 1 — Additional file 1 [file 12913_2021_7120_MOESM1_ESM.xlsx]

## Sheet: Description
Worksheet	Description
Dictionary	Description of all variables included in each worksheet
Costing Data	Unitary costs and quantity requirements for each resource, by treatment
FullProbabilities	Probability of treatment usage by patients' demographic characteristics and physicians' clinical specialty
CasesDistribution	Proportion of cases distributed across patients' gender, type of genital warts episode, and physicians' clinical specialty

## Sheet: Dictionary
Costing Data worksheet
Variable	Description
Group	Costing group
item_name	Item name and unit
UnitCostMean	Unitary average cost in Peruvian Soles at 2016
UnitCostSD	Standard deviation of UnitCostMean
podophyllin_req	Requirements, expressed in the unit of "item_name", to provide treatment
imiquimod_req	Requirements, expressed in the unit of "item_name", to provide treatment
tca_req	Requirements, expressed in the unit of "item_name", to provide treatment
cryotherapy_req	Requirements, expressed in the unit of "item_name", to provide treatment
electrosurgery_req	Requirements, expressed in the unit of "item_name", to provide treatment
sg_excision_req	Requirements, expressed in the unit of "item_name", to provide treatment
control_date_req	Requirements, expressed in the unit of "item_name", to provide treatment
FullProbabilities worksheet
Probability of treatment depending on gender and type of case
Variable	Description
Gender	Patients' biological Gender
CaseType	Type of case of genital warts: new, recurrent, resistant
Physician	Physician's specialty
Treatment	Genital Warts Treatment option
Number of Uses	Number of times the treatment was applied to each patient; No data = "."
ProbabilityCase	For each physician specialty, probability of treating a case (combination of gender and case type); constant across treatment options; No data = "."
ProbabilityTreatment	Probability that a treating physician chooses a given treatment depending on patients' gender and case type; depicted in figure 1; No data = "."
ProbabilityFull	Combined probability of treating a case with each treatment. Product of ProbabilityCase and ProbabilityTreatment; No data = "."
RawTxCost	Cost per patient considering the chosen treatment and number of sessions (Table 2); No data = "."
WTxCost	Adjusted (weighted) cost for the probability of treating a case with a given treatment. Product of ProbabilityFull and RawTxCost
CasesDistribution worksheet
Gender	Patients' biological Gender
Type	Type of case of genital warts: new, recurrent, resistant
Physician	Physician's specialty
Probability	Probability of each observing each combination of patient's gender, type of case, and physician's specialty

## Sheet: Costing Data
Group	item_name	UnitCostMean	UnitCostSD	podophyllin_req	imiquimod_req	tca_req	cryotherapy_req	electrosurgery_req	sg_excision_req	control_date_req
Human Resources	Receptionist (PEN/min)	0.209909	0.0735477	5	5	5	5	5	5	5
Human Resources	File staff (PEN/min)	0.172935	0.0665679	10	10	10	10	10	10	10
Human Resources	Cashier (PEN/min)	0.201914	0.00895276	5	5	5	5	5	5	5
Human Resources	Nurse (PEN/min)	0.316214	0.106665	15	15	15	35	35	30	0
Human Resources	MD Specialist (PEN/min)	0.615101	0.307458	30	30	30	45	45	50	25
Human Resources	Pharmacist (PEN/min)	0.22631	0.0602718	10	10	10	0	0	0	0
Infrastructure	Doctor's office (PEN/min)	0.01	3.69821e-05	30	30	30	45	45	50	25
Infrastructure	Surgery room (PEN/min)	0.03	0.000104866	0	0	0	0	45	20	0
Infrastructure	Stretcher (PEN/min)	0.01	0.000298798	0	0	0	45	45	30	0
Equipment	Cryotherapy equipment (PEN/min)	0.0261048	0.00770159	0	0	0	35	0	0	0
Equipment	Electrical scalpel (PEN/min)	0.0986427	0.210899	0	0	0	0	25	0	0
Equipment	Electrocautery (PEN/min)	0.0304171	0.0333957	0	0	0	0	30	0	0
Equipment	Liquid nitrogen (PEN/ml)	0.04	0.00467006	0	0	0	15	0	0	0
Equipment	Dry ice (PEN/gr)	0.01	1e-09	0	0	0	15	0	0	0
Drugs	Podophyllin (PEN/ml)	6.76	1e-09	0.5	0	0	0	0	0	0
Drugs	Imiquimod (PEN/gr)	9.2	1e-09	0	0.5	0	0	0	0	0
Drugs	Trichloroacetic acid (PEN/ml)	5.49	1e-09	0	0	0.5	0	0	0	0
Drugs	Paracetamol (PEN/caplet)	0.0216575	0.845848	0	0	0	0	0	9	0
Drugs	Ketoprofen (PEN/caplet)	0.26	1e-09	0	0	0	0	0	2	0
Drugs	Lidocaine 2% (PEN/ml)	1.13053	0.591995	0	0	0	0	0	2	0
Drugs	Povidone-iodine (PEN/ml)	0.01675	0.00486688	0	0	0	0	0	15	0
Medical instruments	Dissecting forceps with teeth (PEN/min)	0.01	0.000122665	0	0	0	0	0	20	0
Medical instruments	Dissecting forceps without teeth (PEN/min)	0.01	0.00019215	0	0	0	0	0	20	0
Medical instruments	Straight may scissors (PEN/min)	0.01	0.000169381	0	0	0	0	0	20	0
Medical instruments	Adson forceps with teeth (PEN/min)	0.01	0.000205291	0	0	0	0	0	20	0
Medical instruments	Adson forceps without teeth (PEN/min)	0.01	4.95232e-05	0	0	0	0	0	20	0
Medical instruments	Scalpel handle (PEN/min)	0.01	0.000124589	0	0	0	0	0	20	0
Medical instruments	Surgical scissors (PEN/min)	0.01	1e-09	0	0	0	0	15	20	0
Medical instruments	Fine forceps with teeth (PEN/min)	0.01	1e-09	0	0	0	0	15	20	0
Medical instruments	Fine forceps without teeth (PEN/min)	0.01	1e-09	0	0	0	0	15	20	0
Medical instruments	Curette (PEN/min)	0.01	0.000363198	0	0	0	0	0	20	0
Medical instruments	Mosquito forceps (PEN/min)	0.01	0.000281609	0	0	0	0	15	0	0
Medical instruments	Needle holders (PEN/min)	0.01	1e-09	0	0	0	0	0	20	0
Disposable Materials	Vaseline (PEN/ml)	0.14395	1e-09	5	0	10	10	0	0	0
Disposable Materials	Disposable syringe (PEN/un)	0.205	1e-09	0	0	0	0	0	2	0
Disposable Materials	Hypodermic needles (PEN/un)	0.25	1e-09	0	0	0	0	0	2	0
Disposable Materials	Suture (PEN/un)	2.8	0.499462	0	0	0	0	0	1	0
Disposable Materials	Scalpel blade size 10 (PEN/un)	0.28	0.768204	0	0	0	0	0	1	0
Disposable Materials	Cloth tape (PEN/un)	4.34	3.80274	0	0	0	0	1	1	0
Disposable Materials	Closed sterile Qx fields (PEN/un)	3.7	7.36668	0	0	0	0	0	4	0
Disposable Materials	Cotton swab (PEN/un)	0.0705	1e-09	2	2	2	2	0	0	0
Disposable Materials	Dropper bottle (PEN/un)	5	1e-09	1	0	0	0	0	0	0
Disposable Materials	Wooden sticks (PEN/un)	0.036	0.0284625	0	0	2	0	0	0	0
Disposable Materials	Disposable sterile gloves (PEN/pair)	0.17	0.213542	1	1	1	1	0	1	1
Disposable Materials	Gauze (PEN/un)	1.03	1.63319	0	0	0	2	2	4	0
Disposable Materials	Surgical gloves (PEN/pair)	0.75	0.106771	0	0	0	0	1	1	0
Disposable Materials	Disposable mask aseptic (PEN/un)	0.13	1.62188	1	1	1	1	1	1	0
Disposable Materials	Alcohol (PEN/ml)	0.006	0.00634831	0	10	10	10	10	10	0
Disposable Materials	Medical cotton (PEN/gr)	0.0345	0.0111061	0	20	20	20	0	0	0
Disposable Materials	Iodized alcohol (PEN/ml)	0.02	0.0199365	0	0	0	0	0	20	0
Disposable Materials	Soap (PEN/ml)	0.03	0.00673555	10	10	10	0	0	0	0
Public Services	Water (PEN/lt)	0.01	1e-09	1	1	1	0	0	0	0
Public Services	Electric Light (PEN/min)	0.00865	1e-09	30	30	30	80	120	70	25

## Sheet: FullProbabilities
Gender	CaseType	Physician	Treatment	Number of Uses	ProbabilityCase	ProbabilityTreatment	ProbabilityFull	RawTxCost	WTxCost
Male	New	General practicioner	Podophyllin suspension	3.6	0.196795	0.823009	0.161964	49.5152	8.01968
Male	New	General practicioner	Electro Surgery	.	0.196795	.	.	.	0
Male	New	General practicioner	Trichloroacetic acid	3	0.196795	0.150442	0.0296064	38.5515	1.14137
Male	New	General practicioner	Imiquimod topical	4	0.196795	0.0265487	0.00522465	49.8	0.260188
Male	New	General practicioner	Cryotherapy	.	0.196795	.	.	.	0
Male	New	General practicioner	Surgical Removal	.	0.196795	.	.	.	0
Male	New	Gynecologist	Podophyllin suspension	.	.	.	.	.	0
Male	New	Gynecologist	Electro Surgery	.	.	.	.	.	0
Male	New	Gynecologist	Trichloroacetic acid	.	.	.	.	.	0
Male	New	Gynecologist	Imiquimod topical	.	.	.	.	.	0
Male	New	Gynecologist	Cryotherapy	.	.	.	.	.	0
Male	New	Gynecologist	Surgical Removal	.	.	.	.	.	0
Male	New	Urologist	Podophyllin suspension	.	0.0182149	.	.	.	0
Male	New	Urologist	Electro Surgery	1.11111	0.0182149	0.477493	0.00869748	25.4162	0.221057
Male	New	Urologist	Trichloroacetic acid	.	0.0182149	.	.	.	0
Male	New	Urologist	Imiquimod topical	2.5	0.0182149	0.37037	0.00674626	33.3909	0.225264
Male	New	Urologist	Cryotherapy	3	0.0182149	0.0569801	0.00103789	52.2515	0.0542311
Male	New	Urologist	Surgical Removal	1	0.0182149	0.0951567	0.00173327	30.6364	0.0531011
Male	New	Dermatologist	Podophyllin suspension	3	0.105684	0.129149	0.0136489	42.2697	0.576937
Male	New	Dermatologist	Electro Surgery	1.8	0.105684	0.0874816	0.00924537	37.4279	0.346034
Male	New	Dermatologist	Trichloroacetic acid	1.71429	0.105684	0.0159737	0.00168816	24.6191	0.0415609
Male	New	Dermatologist	Imiquimod topical	3.18182	0.105684	0.0271893	0.00287346	40.8496	0.11738
Male	New	Dermatologist	Cryotherapy	4.03571	0.105684	0.737555	0.0779475	68.2046	5.31638
Male	New	Dermatologist	Surgical Removal	1	0.105684	0.00265096	0.000280163	30.6364	0.00858316
Male	New	Infectious disease	Podophyllin suspension	2.5	0.0510389	0.975	0.0497629	36.2318	1.803
Male	New	Infectious disease	Electro Surgery	.	0.0510389	.	.	.	0
Male	New	Infectious disease	Trichloroacetic acid	.	0.0510389	.	.	.	0
Male	New	Infectious disease	Imiquimod topical	3	0.0510389	0.025	0.00127597	38.8606	0.049585
Male	New	Infectious disease	Cryotherapy	.	0.0510389	.	.	.	0
Male	New	Infectious disease	Surgical Removal	.	0.0510389	.	.	.	0
Male	Resistant	General practicioner	Podophyllin suspension	4	0.0583073	0.606557	0.0353668	54.3455	1.92202
Male	Resistant	General practicioner	Electro Surgery	.	0.0583073	.	.	.	0
Male	Resistant	General practicioner	Trichloroacetic acid	8	0.0583073	0.327869	0.0191172	92.7333	1.7728
Male	Resistant	General practicioner	Imiquimod topical	3	0.0583073	0.0655738	0.00382343	38.8606	0.148581
Male	Resistant	General practicioner	Cryotherapy	.	0.0583073	.	.	.	0
Male	Resistant	General practicioner	Surgical Removal	.	0.0583073	.	.	.	0
Male	Resistant	Gynecologist	Podophyllin suspension	.	.	.	.	.	0
Male	Resistant	Gynecologist	Electro Surgery	.	.	.	.	.	0
Male	Resistant	Gynecologist	Trichloroacetic acid	.	.	.	.	.	0
Male	Resistant	Gynecologist	Imiquimod topical	.	.	.	.	.	0
Male	Resistant	Gynecologist	Cryotherapy	.	.	.	.	.	0
Male	Resistant	Gynecologist	Surgical Removal	.	.	.	.	.	0
Male	Resistant	Urologist	Podophyllin suspension	.	0.00364079	.	.	.	0
Male	Resistant	Urologist	Electro Surgery	2	0.00364079	1	0.00364079	40.9152	0.148964
Male	Resistant	Urologist	Trichloroacetic acid	.	0.00364079	.	.	.	0
Male	Resistant	Urologist	Imiquimod topical	.	0.00364079	.	.	.	0
Male	Resistant	Urologist	Cryotherapy	.	0.00364079	.	.	.	0
Male	Resistant	Urologist	Surgical Removal	.	0.00364079	.	.	.	0
Male	Resistant	Dermatologist	Podophyllin suspension	.	0.0400924	.	.	.	0
Male	Resistant	Dermatologist	Electro Surgery	2.28571	0.0400924	0.102114	0.00409402	45.897	0.187903
Male	Resistant	Dermatologist	Trichloroacetic acid	2	0.0400924	0.0201826	0.00080917	27.7152	0.0224263
Male	Resistant	Dermatologist	Imiquimod topical	2.5	0.0400924	0.146885	0.00588896	33.3909	0.196638
Male	Resistant	Dermatologist	Cryotherapy	6.14286	0.0400924	0.724812	0.0290595	100.661	2.92516
Male	Resistant	Dermatologist	Surgical Removal	1	0.0400924	0.00600673	0.000240824	30.6364	0.00737798
Male	Resistant	Infectious disease	Podophyllin suspension	.	0.00729252	.	.	.	0
Male	Resistant	Infectious disease	Electro Surgery	.	0.00729252	.	.	.	0
Male	Resistant	Infectious disease	Trichloroacetic acid	.	0.00729252	.	.	.	0
Male	Resistant	Infectious disease	Imiquimod topical	.	0.00729252	.	.	.	0
Male	Resistant	Infectious disease	Cryotherapy	.	0.00729252	.	.	.	0
Male	Resistant	Infectious disease	Surgical Removal	.	0.00729252	.	.	.	0
Male	Recurrent	General practicioner	Podophyllin suspension	3.6	0.0400881	0.823009	0.0329928	89.1273	2.94056
Male	Recurrent	General practicioner	Electro Surgery	.	0.0400881	.	.	.	0
Male	Recurrent	General practicioner	Trichloroacetic acid	3	0.0400881	0.150442	0.00603095	69.3927	0.418504
Male	Recurrent	General practicioner	Imiquimod topical	4	0.0400881	0.0265487	0.00106429	89.64	0.0954025
Male	Recurrent	General practicioner	Cryotherapy	.	0.0400881	.	.	.	0
Male	Recurrent	General practicioner	Surgical Removal	.	0.0400881	.	.	.	0
Male	Recurrent	Gynecologist	Podophyllin suspension	.	.	.	.	.	0
Male	Recurrent	Gynecologist	Electro Surgery	.	.	.	.	.	0
Male	Recurrent	Gynecologist	Trichloroacetic acid	.	.	.	.	.	0
Male	Recurrent	Gynecologist	Imiquimod topical	.	.	.	.	.	0
Male	Recurrent	Gynecologist	Cryotherapy	.	.	.	.	.	0
Male	Recurrent	Gynecologist	Surgical Removal	.	.	.	.	.	0
Male	Recurrent	Urologist	Podophyllin suspension	.	.	.	.	.	0
Male	Recurrent	Urologist	Electro Surgery	1.11111	.	0.477493	.	.	0
Male	Recurrent	Urologist	Trichloroacetic acid	.	.	.	.	.	0
Male	Recurrent	Urologist	Imiquimod topical	2.5	.	0.37037	.	.	0
Male	Recurrent	Urologist	Cryotherapy	3	.	0.0569801	.	.	0
Male	Recurrent	Urologist	Surgical Removal	1	.	0.0951567	.	.	0
Male	Recurrent	Dermatologist	Podophyllin suspension	3	0.0255118	0.129149	0.00329483	84.5394	0.278543
Male	Recurrent	Dermatologist	Electro Surgery	1.8	0.0255118	0.0874816	0.00223181	74.8558	0.167064
Male	Recurrent	Dermatologist	Trichloroacetic acid	1.71429	0.0255118	0.0159737	0.000407518	49.2381	0.0200654
Male	Recurrent	Dermatologist	Imiquimod topical	3.18182	0.0255118	0.0271893	0.000693648	81.6992	0.0566704
Male	Recurrent	Dermatologist	Cryotherapy	4.03571	0.0255118	0.737555	0.0188164	136.409	2.56673
Male	Recurrent	Dermatologist	Surgical Removal	1	0.0255118	0.00265096	6.76307e-05	61.2727	0.00414391
Male	Recurrent	Infectious disease	Podophyllin suspension	2.5	.	0.975	.	.	0
Male	Recurrent	Infectious disease	Electro Surgery	.	.	.	.	.	0
Male	Recurrent	Infectious disease	Trichloroacetic acid	.	.	.	.	.	0
Male	Recurrent	Infectious disease	Imiquimod topical	3	.	0.025	.	.	0
Male	Recurrent	Infectious disease	Cryotherapy	.	.	.	.	.	0
Male	Recurrent	Infectious disease	Surgical Removal	.	.	.	.	.	0
Female	New	General practicioner	Podophyllin suspension	3.6	0.0761493	0.487047	0.0370883	49.5152	1.83643
Female	New	General practicioner	Electro Surgery	4	0.0761493	0.414508	0.0315645	75.7879	2.39221
Female	New	General practicioner	Trichloroacetic acid	3	0.0761493	0.0880829	0.00670745	38.5515	0.258582
Female	New	General practicioner	Imiquimod topical	3	0.0761493	0.0103627	0.000789112	38.8606	0.0306654
Female	New	General practicioner	Cryotherapy	.	0.0761493	.	.	.	0
Female	New	General practicioner	Surgical Removal	.	0.0761493	.	.	.	0
Female	New	Gynecologist	Podophyllin suspension	3.66667	0.206742	0.0905555	0.0187217	50.3202	0.942078
Female	New	Gynecologist	Electro Surgery	1.93333	0.206742	0.474509	0.098101	39.7527	3.89978
Female	New	Gynecologist	Trichloroacetic acid	3.29167	0.206742	0.320082	0.0661746	41.7121	2.76028
Female	New	Gynecologist	Imiquimod topical	2.7	0.206742	0.0290495	0.00600576	35.5788	0.213678
Female	New	Gynecologist	Cryotherapy	2.75	0.206742	0.0665718	0.0137632	48.4008	0.666149
Female	New	Gynecologist	Surgical Removal	1	0.206742	0.0192318	0.00397604	30.6364	0.121811
Female	New	Urologist	Podophyllin suspension	.	.	.	.	.	0
Female	New	Urologist	Electro Surgery	1.28571	.	0.490909	.	.	0
Female	New	Urologist	Trichloroacetic acid	.	.	.	.	.	0
Female	New	Urologist	Imiquimod topical	2.5	.	0.393939	.	.	0
Female	New	Urologist	Cryotherapy	3	.	0.0757576	.	.	0
Female	New	Urologist	Surgical Removal	1	.	0.0393939	.	.	0
Female	New	Dermatologist	Podophyllin suspension	3.25	0.029017	0.095702	0.00277699	45.2886	0.125766
Female	New	Dermatologist	Electro Surgery	2	0.029017	0.0586092	0.00170067	40.9152	0.069583
Female	New	Dermatologist	Trichloroacetic acid	1.6	0.029017	0.0160779	0.000466534	23.3806	0.0109078
Female	New	Dermatologist	Imiquimod topical	3	0.029017	0.0306246	0.000888636	38.8606	0.0345329
Female	New	Dermatologist	Cryotherapy	4	0.029017	0.798036	0.0231566	67.6545	1.56665
Female	New	Dermatologist	Surgical Removal	1	0.029017	0.00095042	.	30.6364	0.000844901
Female	New	Infectious disease	Podophyllin suspension	2.5	0.0144922	0.975	0.0141299	36.2318	0.511952
Female	New	Infectious disease	Electro Surgery	.	0.0144922	.	.	.	0
Female	New	Infectious disease	Trichloroacetic acid	.	0.0144922	.	.	.	0
Female	New	Infectious disease	Imiquimod topical	3	0.0144922	0.025	0.000362305	38.8606	0.0140794
Female	New	Infectious disease	Cryotherapy	.	0.0144922	.	.	.	0
Female	New	Infectious disease	Surgical Removal	.	0.0144922	.	.	.	0
Female	Resistant	General practicioner	Podophyllin suspension	4	0.0290105	0.622951	0.0180721	54.3455	0.982138
Female	Resistant	General practicioner	Electro Surgery	.	0.0290105	.	.	.	0
Female	Resistant	General practicioner	Trichloroacetic acid	8	0.0290105	0.327869	0.00951164	92.7333	0.882046
Female	Resistant	General practicioner	Imiquimod topical	3	0.0290105	0.0491803	0.00142675	38.8606	0.0554442
Female	Resistant	General practicioner	Cryotherapy	.	0.0290105	.	.	.	0
Female	Resistant	General practicioner	Surgical Removal	.	0.0290105	.	.	.	0
Female	Resistant	Gynecologist	Podophyllin suspension	.	0.0398934	.	.	.	0
Female	Resistant	Gynecologist	Electro Surgery	2	0.0398934	0.545161	0.0217484	40.9152	0.889837
Female	Resistant	Gynecologist	Trichloroacetic acid	6.33333	0.0398934	0.274194	0.0109385	74.6727	0.816809
Female	Resistant	Gynecologist	Imiquimod topical	2.5	0.0398934	0.112903	0.0045041	33.3909	0.150396
Female	Resistant	Gynecologist	Cryotherapy	3	0.0398934	0.0645161	0.00257377	52.2515	0.134483
Female	Resistant	Gynecologist	Surgical Removal	1	0.0398934	0.00322581	0.000128689	30.6364	0.00394255
Female	Resistant	Urologist	Podophyllin suspension	.	.	.	.	.	0
Female	Resistant	Urologist	Electro Surgery	2	.	1	.	.	0
Female	Resistant	Urologist	Trichloroacetic acid	.	.	.	.	.	0
Female	Resistant	Urologist	Imiquimod topical	.	.	.	.	.	0
Female	Resistant	Urologist	Cryotherapy	.	.	.	.	.	0
Female	Resistant	Urologist	Surgical Removal	.	.	.	.	.	0
Female	Resistant	Dermatologist	Podophyllin suspension	.	0.00725263	.	.	.	0
Female	Resistant	Dermatologist	Electro Surgery	2.16667	0.00725263	0.102687	0.000744753	43.8212	0.032636
Female	Resistant	Dermatologist	Trichloroacetic acid	2	0.00725263	0.0277228	0.000201063	27.7152	0.00557249
Female	Resistant	Dermatologist	Imiquimod topical	2.42857	0.00725263	0.131259	0.000951972	32.6095	0.0310433
Female	Resistant	Dermatologist	Cryotherapy	6.15	0.00725263	0.734088	0.00532406	100.771	0.536512
Female	Resistant	Dermatologist	Surgical Removal	1	0.00725263	0.00424328	.	30.6364	0.000942832
Female	Resistant	Infectious disease	Podophyllin suspension	.	0.0036303	.	.	.	0
Female	Resistant	Infectious disease	Electro Surgery	.	0.0036303	.	.	.	0
Female	Resistant	Infectious disease	Trichloroacetic acid	.	0.0036303	.	.	.	0
Female	Resistant	Infectious disease	Imiquimod topical	.	0.0036303	.	.	.	0
Female	Resistant	Infectious disease	Cryotherapy	.	0.0036303	.	.	.	0
Female	Resistant	Infectious disease	Surgical Removal	.	0.0036303	.	.	.	0
Female	Recurrent	General practicioner	Podophyllin suspension	3.6	0.0108815	0.487047	0.00529979	89.1273	0.472356
Female	Recurrent	General practicioner	Electro Surgery	4	0.0108815	0.414508	0.00451046	136.418	0.615308
Female	Recurrent	General practicioner	Trichloroacetic acid	3	0.0108815	0.0880829	0.000958472	69.3927	0.066511
Female	Recurrent	General practicioner	Imiquimod topical	3	0.0108815	0.0103627	0.000112761	69.9491	0.00788756
Female	Recurrent	General practicioner	Cryotherapy	.	0.0108815	.	.	.	0
Female	Recurrent	General practicioner	Surgical Removal	.	0.0108815	.	.	.	0
Female	Recurrent	Gynecologist	Podophyllin suspension	3.66667	0.0362653	0.0905555	0.00328402	80.5123	0.264404
Female	Recurrent	Gynecologist	Electro Surgery	1.93333	0.0362653	0.474509	0.0172082	63.6044	1.09452
Female	Recurrent	Gynecologist	Trichloroacetic acid	3.29167	0.0362653	0.320082	0.0116079	66.7394	0.774704
Female	Recurrent	Gynecologist	Imiquimod topical	2.7	0.0362653	0.0290495	0.00105349	56.9261	0.059971
Female	Recurrent	Gynecologist	Cryotherapy	2.75	0.0362653	0.0665718	0.00241425	77.4412	0.186962
Female	Recurrent	Gynecologist	Surgical Removal	1	0.0362653	0.0192318	0.000697449	49.0182	0.0341877
Female	Recurrent	Urologist	Podophyllin suspension	.	.	.	.	.	0
Female	Recurrent	Urologist	Electro Surgery	1.28571	.	0.490909	.	.	0
Female	Recurrent	Urologist	Trichloroacetic acid	.	.	.	.	.	0
Female	Recurrent	Urologist	Imiquimod topical	2.5	.	0.393939	.	.	0
Female	Recurrent	Urologist	Cryotherapy	3	.	0.0757576	.	.	0
Female	Recurrent	Urologist	Surgical Removal	1	.	0.0393939	.	.	0
Female	Recurrent	Dermatologist	Podophyllin suspension	3.25	.	0.095702	.	.	0
Female	Recurrent	Dermatologist	Electro Surgery	2	.	0.0586092	.	.	0
Female	Recurrent	Dermatologist	Trichloroacetic acid	1.6	.	0.0160779	.	.	0
Female	Recurrent	Dermatologist	Imiquimod topical	3	.	0.0306246	.	.	0
Female	Recurrent	Dermatologist	Cryotherapy	4	.	0.798036	.	.	0
Female	Recurrent	Dermatologist	Surgical Removal	1	.	0.00095042	.	.	0
Female	Recurrent	Infectious disease	Podophyllin suspension	2.5	.	0.975	.	.	0
Female	Recurrent	Infectious disease	Electro Surgery	.	.	.	.	.	0
Female	Recurrent	Infectious disease	Trichloroacetic acid	.	.	.	.	.	0
Female	Recurrent	Infectious disease	Imiquimod topical	3	.	0.025	.	.	0
Female	Recurrent	Infectious disease	Cryotherapy	.	.	.	.	.	0
Female	Recurrent	Infectious disease	Surgical Removal	.	.	.	.	.	0

## Sheet: CasesDistribution
Gender	Type	Physician	Probability
Male	New	Dermatologist	0.105684
Male	Resistant	Dermatologist	0.0400924
Male	Recurrent	Dermatologist	0.0255118
Female	New	Dermatologist	0.029017
Female	Resistant	Dermatologist	0.00725263
Male	New	General practicioner	0.196795
Male	Resistant	General practicioner	0.0583073
Male	Recurrent	General practicioner	0.0400881
Female	New	General practicioner	0.0761493
Female	Resistant	General practicioner	0.0290105
Female	Recurrent	General practicioner	0.0108815
Male	New	Gynecologist	0
Female	New	Gynecologist	0.206742
Female	Resistant	Gynecologist	0.0398934
Female	Recurrent	Gynecologist	0.0362653
Male	New	Infectious disease	0.0510389
Male	Resistant	Infectious disease	0.00729252
Female	New	Infectious disease	0.0144922
Female	Resistant	Infectious disease	0.0036303
Male	New	Urologist	0.0182149
Male	Resistant	Urologist	0.00364079
